# Supplementary material for: Genome-Wide Association Study for Seed Dormancy Using Re-Sequenced Germplasm under Multiple Conditions in Rice
Source: Int J Mol Sci. 2023 Mar 24;24(7):6117. doi: 10.3390/ijms24076117 (PMC10094323; doi:10.3390/ijms24076117)
Supplement: Supplementary file 1 [file ijms-24-06117-s001.zip]

Archive with 1 entries (1 files):
- ijms-2131611-supplementary.xlsx
