# Supplementary material for: Genome-Wide Association Study for Seed Dormancy Using Re-Sequenced Germplasm under Multiple Conditions in Rice
Source: Int J Mol Sci. 2023 Mar 24;24(7):6117. doi: 10.3390/ijms24076117 (PMC10094323; doi:10.3390/ijms24076117)
Supplement: Supplementary file 1 [file ijms-24-06117-s001.zip › ijms-2131611-supplementary.xlsx]

## Sheet: S1
Table S1. Rice varieties used in this study.
Variety Code	Designation	Source Country	Subgroup	Variety
1	ROCCA::IRGC 125888	Italy	AUS	landrace
2	TRIPURACHINAL::IRGC 82183	Bangladesh	AUS	landrace
3	TILOKCHAN (SONABETHI)::IRGC 127859	Bangladesh	AUS	landrace
4	SHANI AUS::IRGC 43960	Bangladesh	AUS	landrace
5	TEPI BORO::IRGC 117588	Bangladesh	AUS	landrace
6	DF 3::IRGC 8363	Bangladesh	XI-2	landrace
7	KELE BARI::IRGC 34984	India	AUS	landrace
8	ARC 14963::IRGC 41841	India	AUS	landrace
9	KALAR KAR::IRGC 49737	Philippines	XI-2	landrace
10	RP 974-133-7-29-16-9-4::IRGC 39814	India	XI-2	landrace
11	TNAU 7583::IRGC 39860	India	XI-2	landrace
12	P 33-C-30::IRGC 39526	India	XI-2	landrace
13	IRRI102	Philippines	XI-1	modern
14	IRRI119	Philippines	XI-1	modern
15	IRRI 154	Philippines	XI-1	modern
16	MTU110	India	XI-1	modern
17	IR72158-16-3-3	NPT	XI-1	modern
18	NSIC RC152 (TUBIGAN 10)	Philippines	XI-1	modern
19	Xintuanheigu	China	GJ-tmp	modern
20	lvjingzhan1	China	GJ-sbtrp	modern
21	JC 1::IRGC 9091-1	India	Basmati	landrace
22	NABESHI::IRGC 8269-1	China	GJ-sbtrp	landrace
23	OS 4::IRGC 11335-1	Nigeria	GJ-trp	landrace
24	AUS 439::IRGC 29221-1	Bangladesh	AUS	landrace
25	BATHURI::IRGC 25838-1	Bangladesh	AUS	landrace
26	NOROI::IRGC 31611-1	Bangladesh	AUS	landrace
27	ARC 11959::IRGC 21780-1	India	AUS	landrace
28	M 102::IRGC 76307-1	United States	GJ-tmp	landrace
29	RIKUTO NORIN MOCHI 20::IRGC 410-1	Japan	GJ-trp	landrace
30	UPRH 233::IRGC 61667-1	India	XI-1	landrace
31	571::IRGC 48493-1	Thailand	GJ-sbtrp	landrace
32	AGUYOD::IRGC 67423-1	Philippines	GJ-trp	landrace
33	AUS 177::IRGC 29009-1	Bangladesh	XI-1	landrace
34	B 505 A 1-28-7-1-2::IRGC 6741-1	United States	GJ-trp	landrace
35	CALIFORNIA BELLE::IRGC 66836-1	United States	GJ-trp	landrace
36	CHALBYEO::IRGC 77639-1	Korea, Republic of	GJ-tmp	landrace
37	CHIRGUA 1 I 22::IRGC 3408-1	Venezuela	GJ-trp	landrace
38	DA DAO TOU::IRGC 59499-1	China	GJ-tmp	landrace
39	DANGO MOCHI::IRGC 74551-1	Japan	GJ-trp	landrace
40	GAO JIAO BAI::IRGC 68047-1	China	XI-1	landrace
41	HAN NUO::IRGC 82350-1	China	GJ-tmp	landrace
42	HWANGJO::IRGC 55547-1	Korea, Republic of	GJ-tmp	landrace
43	JEONBUKGUNGWEONNA::IRGC 73055-1	Korea, Republic of	GJ-trp	landrace
44	NAM ROO::IRGC 66996-1	Thailand	GJ-sbtrp	landrace
45	O. SATIVA::IRGC 12876-1	Spain	GJ-tmp	landrace
46	PSBRC 50::IRGC 99706-1	Philippines	XI-1	landrace
47	SENIA::IRGC 74582-1	Spain	GJ-tmp	landrace
48	TAICHUNG 179::IRGC 85-1	China	GJ-tmp	landrace
49	TAKAO MOCHI::IRGC 2564-1	Japan	GJ-tmp	landrace
50	WANICA::IRGC 3394-1	Suriname	GJ-trp	landrace
51	WIR 884::IRGC 51591-1	Norway	GJ-tmp	landrace
52	ECIA 24-107-1::IRGC 116978-1	Cuba	XI-1	landrace
53	IR 73690-7-2-1-1-3-2-2-1::IRGC 117384-1	Philippines	AUS	landrace
54	IRGA 411-1-6-1F-A::IRGC 117344-1	Colombia	XI-1	landrace
55	MANDASHERPO::IRGC 64913-1	Bhutan	GJ-sbtrp	landrace
56	TRES MESES::IRGC 6464-1	Brazil	GJ-trp	landrace
57	K 2 C 14::IRGC 68549-1	Côte D'Ivoire	GJ-trp	landrace
58	68-2::IRGC 14546-1	France	GJ-tmp	landrace
59	CHANG LE SAN SHU ZAO::IRGC 63561-1	China	XI-1	landrace
60	NIBARI::IRGC 67742-1	India	XI-2	landrace
61	E WAWNG::IRGC 71140-1	Thailand	GJ-sbtrp	landrace
62	RELLY::IRGC 14623-1	Indonesia	XI-3	landrace
63	DAN YAN NUO::IRGC 4860-1	China	GJ-tmp	landrace
64	RIMBUN::IRGC 43741-1	Indonesia	GJ-trp	landrace
65	PURAK SIRIBA::IRGC 71598-1	Malaysia	GJ-trp	landrace
66	IET 14720::IRTP 23179-G1	India	Basmati	landrace
67	WAB 56-125::IRTP 19771-G1	Côte D'Ivoire	GJ-trp	landrace
68	GOBYERNO::IRGC 47216-1	Philippines	GJ-trp	landrace
69	JAERAERYUKDO::IRGC 73053-1	Korea, Republic of	GJ-trp	landrace
70	MOROFIN::IRGC 56698-1	Côte D'Ivoire	GJ-trp	landrace
71	LOHAMBITRO::IRGC 69857-1	Madagascar	GJ-trp	landrace
72	ACC 1286::IRGC 60116-1	China	XI-1	landrace
73	ADANKARU::IRGC 79842-1	Nigeria	XI-2	landrace
74	ARC 13257::IRGC 22608-1	India	GJ-sbtrp	landrace
75	AUS 233::IRGC 29036-1	Bangladesh	AUS	landrace
76	BARA PASHAWARI 390::IRGC 27779-1	Pakistan	Basmati	landrace
77	BINNAFUL::IRGC 53479-1	Bangladesh	AUS	landrace
78	CADIDIT (GLUT)::IRGC 47161-1	Philippines	GJ-trp	landrace
79	CHAKILA::IRGC 27540-1	Bangladesh	AUS	landrace
80	CHAO PEE::IRGC 106767-1	Lao PDR	GJ-sbtrp	landrace
81	CHHOTI MASHINO::IRGC 67830-1	Bhutan	Basmati	landrace
82	CN 1067::IRGC 65680-1	United States	GJ-tmp	landrace
83	DA LI BAI 63::IRGC 72016-1	China	XI-1	landrace
84	S 102/2::GERVEX 1251-C1	Portugal	GJ-tmp	landrace
85	SAEDINENIE::GERVEX 1255-C1	Bulgaria	GJ-tmp	landrace
86	104 UPLA::GERVEX 167-C1	Argentina	GJ-trp	landrace
87	32 UPLA::GERVEX 176-C1	Argentina	GJ-trp	landrace
88	62667::C1	Senegal	GJ-trp	landrace
89	ALEXANDROS::GERVEX 1678-C1	Greece	GJ-trp	landrace
90	BOTRA MAITSO::GERVEX 8389-C1	Madagascar	XI-2	landrace
91	CNA 4081::GERVEX 1494-C1	Brazil	XI-1	landrace
92	CT 58::GERVEX 1491-C1	Colombia	GJ-tmp	landrace
93	FAISCA::GERVEX 900-C1	Portugal	GJ-tmp	landrace
94	GANIGI::IRGC 48698-C1	Indonesia	GJ-trp	landrace
95	GIOVANNI MARCHETTI::GERVEX 62-C1	Italy	GJ-tmp	landrace
96	GLADIO::GERVEX 1652-C1	Italy	GJ-trp	landrace
97	GOGO::IRGC 43390-C1	Indonesia	GJ-trp	landrace
98	GOLFO::GERVEX 118-C1	Italy	GJ-trp	landrace
99	IR 2307-247-2-2-3::IRGC 77982-C1	Philippines	XI-1	landrace
100	IR 28::IRGC 30411-C1	Philippines	XI-1	landrace
101	IR 47686-09-01-B-1::C1	Philippines	GJ-trp	landrace
102	IR 68704-145-1-1-B::C1	Philippines	GJ-trp	landrace
103	IRAT 234::C1	French Guiana	GJ-trp	landrace
104	MUGA::GERVEX 1099-C1	Portugal	GJ-tmp	landrace
105	RIBE 253::GERVEX 54-C1	Italy	GJ-tmp	landrace
106	RPC 12::GERVEX 1505-C1	China	GJ-tmp	landrace
107	SAKHA 102::GERVEX 1687-C1	Egypt	GJ-tmp	landrace
108	VIETNAM 1::C1	Viet Nam	GJ-sbtrp	landrace
109	ADNY 11::C1	Mali	XI-1	landrace
110	DONRADAO::IRGC 49604-1	Brazil	XI-2	landrace
111	IR 19058-107-1::IRGC 72997-1	Philippines	XI-1	landrace
112	IR 19661-364-1-2-3::IRGC 78061-1	Philippines	XI-1	landrace
113	LG 10344::IRGC 99789-1	Lao PDR	GJ-sbtrp	landrace
114	LOUK NOK::IRGC 107599-1	Lao PDR	GJ-sbtrp	landrace
115	MA WEI ZHAN::IRGC 72220-1	China	XI-1	landrace
116	MIAO ZHAN::IRGC 76691-1	China	XI-1	landrace
117	NAN ERH AI 5::IRGC 34255-1	China	XI-1	landrace
118	NCS 271 A::IRGC 62216-1	India	AUS	landrace
119	NCS 458::IRGC 62290-1	India	XI-2	landrace
120	PILIT (7480) SELN (CI 12007)::IRGC 3758-1	Philippines	XI-1	landrace
121	PORONG::IRGC 76983-1	Indonesia	XI-1	landrace
122	QI YUE ZHAN::IRGC 76722-1	China	XI-1	landrace
123	SABRAN::IRGC 34630-1	Indonesia	XI-1	landrace
124	SEMENDANG::IRGC 93633-1	Indonesia	GJ-trp	landrace
125	SET::IRGC 92200-1	Lao PDR	GJ-sbtrp	landrace
126	TON ROO SHUN::IRGC 4572-1	China	XI-1	landrace
127	BINOLAYANGUN::IRGC 791-2	Philippines	XI-3	landrace
128	SA MER::IRGC 48454-2	Thailand	XI-3	landrace
129	ZACATEPEC::IRGC 16901-2	United States	XI-1	landrace
130	250 KUNGANI 1::IRGC 7370-1	Japan	GJ-tmp	landrace
131	ANENOE::IRGC 54140-1	Indonesia	GJ-trp	landrace
132	BAI MANG AI ZHONG::IRGC 59408-1	China	GJ-tmp	landrace
133	BEN KEI::IRGC 7769-1	Japan	GJ-tmp	landrace
134	DECHANGBYEO::IRGC 64858-1	Korea, Republic of	GJ-tmp	landrace
135	E ZI 32::IRGC 70127-1	China	XI-1	landrace
136	FRENSI GBOI::IRGC 79983-1	Sierra Leone	GJ-trp	landrace
137	GONG SHE 9::IRGC 62693-1	China	GJ-tmp	landrace
138	IAS 22-8 PALMAR::IRGC 26058-1	Brazil	GJ-tmp	landrace
139	K 113::IRGC 34107-1	India	GJ-tmp	landrace
140	KHAO' NAN::IRGC 74981-1	Thailand	GJ-sbtrp	landrace
141	KHAO' SIM::IRGC 24094-1	Thailand	XI-3	landrace
142	LENKIBE-N::IRGC 11216-1	Philippines	GJ-trp	landrace
143	LEUANG::IRGC 90000-1	Lao PDR	GJ-sbtrp	landrace
144	MANYALOJOPOIHUN::IRGC 63350-1	Sierra Leone	GJ-trp	landrace
145	MOUI SAMBA::IRGC 75751-1	Burkina Faso	XI-1	landrace
146	MUNJI::IRGC 70928-1	Pakistan	GJ-tmp	landrace
147	NIA::IRGC 82728-1	Lao PDR	GJ-sbtrp	landrace
148	NYAO::IRGC 107091-1	Lao PDR	GJ-sbtrp	landrace
149	PANKAIT 31::IRGC 29377-1	Bangladesh	Basmati	landrace
150	PINAHULA::IRGC 93937-1	Philippines	GJ-trp	landrace
151	SALAZANA::IRGC 97219-1	Madagascar	GJ-trp	landrace
152	SARIN TSIPALA::IRGC 83154-1	Madagascar	XI-2	landrace
153	SERAJU::IRGC 16565-1	Indonesia	GJ-trp	landrace
154	SOM::IRGC 92221-1	Lao PDR	GJ-sbtrp	landrace
155	TAIPEI 167::IRGC 65371-1	China	Basmati	landrace
156	TA SENG::IRGC 99176-1	Lao PDR	GJ-sbtrp	landrace
157	CT 45::IRGC 34027-2	India	GJ-tmp	landrace
158	KAUK PAHLING::IRGC 95823-2	Myanmar	GJ-sbtrp	landrace
159	MOK::IRGC 107804-1	Lao PDR	GJ-sbtrp	landrace
160	TAICHUNG 188::IRGC 78209-1	China	GJ-tmp	landrace
161	ARC 12655::IRGC 22226-2	India	GJ-sbtrp	landrace
162	YARSABA::IRGC 97567-1	Myanmar	GJ-sbtrp	landrace
163	36037-1::IRGC 60177-2	China	GJ-tmp	landrace
164	ARC 11946::IRGC 21768-2	India	GJ-sbtrp	landrace
165	JALADHI 1::IRGC 45858-2	India	Basmati	landrace
166	KOUINONEPOU::IRGC 56663-1	Côte D'Ivoire	GJ-trp	landrace
167	K 78-13::IRGC 36794-2	India	GJ-tmp	landrace
168	CHING HSI 15::IRGC 36852-1	China	GJ-tmp	landrace
169	DUNA AL::IRGC 71842-1	Philippines	GJ-trp	landrace
170	NOGO BELE 2::IRGC 18328-2	Indonesia	GJ-trp	landrace
171	BASMATI SUFAID 100::IRGC 27791-3	Pakistan	Basmati	landrace
172	THATENG::IRGC 86377-3	Lao PDR	GJ-sbtrp	landrace
173	80050 YR 72136-43	China	GJ-trp	modern
174	829	China	XI-1	modern
175	Aerjituo	Bulgaria	GJ-tmp	modern
176	Albania Rice	Albania	GJ-tmp	modern
177	Basmati 385	Pakistan	Basmati	modern
178	Bhavani	India	XI-1	modern
179	C 894-21	Philippines	XI-3	modern
180	Diangeng	China	GJ-tmp	modern
181	Domsiah	Iran, Islamic Republic Of	Basmati	modern
182	Gayabyeo	Korea, Republic of	XI-1	modern
183	Heidu 4	China	XI-1	modern
184	IR 77298-14-1-2	Philippines	XI-1	modern
185	MR 19	China	GJ-tmp	modern
186	Nanoay P.A	Argentina	GJ-trp	modern
187	NERICA 2	Côte D'Ivoire	GJ-trp	modern
188	OM 1706	Viet Nam	XI-1	modern
189	Qiuguangtengxi 104	Japan	GJ-tmp	modern
190	Sadri rice 1	Iran, Islamic Republic Of	Basmati	modern
191	UP 15	Japan	Basmati	modern
192	Vietnam Zaodao	Viet Nam	XI-1	modern
193	Zhonghua 1	China	XI-1	modern
194	Qinglonghanniangu		GJ-sbtrp	modern
195	B6144		GJ-sbtrp	modern
GJ: Geng/Japonica, XI: Xian/Indica, tmp: temperate, trp: tropical, sbtrp: subtropical.

## Sheet: S2
Table S2. Loci significantly associated with seed dormancy under different treatments.
Treatment	Chr.	Peak SNP	Effect	SE	P-value	R2
WDB control	4	10355218	20.59	7.28	7.78972e-05	0.203776
WDB control	4	10123838	27.68	7.11	8.31565e-05	0.175399
WDB control	9	18641166	-24.78	7.3	4.52521e-05	0.154396
WDB control	11	19263268	-23.48	9.03	2.84215e-05	0.163254
WDB control	11	19313112	-6.42	6.6	8.67321e-05	0.174545
DH	1	2998209	1.02	3.76	2.4911e-05	0.10756
DH	2	23728701	-15.47	5.93	3.3129e-05	0.09315
DH	4	4662452	17.24	6.75	7.0749e-05	0.08671
DH	5	2322980	0.98	5.07	1.8453e-05	0.09807
DH	5	13914542	7.74	4.11	5.2053e-05	0.08932
DH	5	2322759	4.05	5.61	6.716e-05	0.08715
DH	6	1484749	3.78	3.62	9.289e-05	0.0961
DH	8	8040564	24.54	11.55	5.6837e-05	0.08857
DH	9	6327905	-29.91	9.5	3.2663e-05	0.10522
DH	9	6672606	5.24	5.16	6.0087e-05	0.0881
DH	9	11261867	10.18	10.55	6.8047e-05	0.08704
DH	10	11242705	0.71	4.51	7.2828e-05	0.08646
DH	11	19313112	-6.43	6.6	1.2308e-05	0.10145
DH	11	24096053	-1.87	3.76	2.5245e-05	0.10745
DH	11	20619141	19.88	9.11	2.9691e-05	0.09407
DH	11	9730691	-3	7.57	6.5711e-05	0.07278
DH	11	10544254	10.2	5.55	6.7485e-05	0.09891
DH	11	10370801	-9.43	5.06	8.8896e-05	0.09649
DH	11	23872614	4.55	4.37	9.9632e-05	0.09548
GA	1	23870065	18.38	5.3	6.68288e-05	0.168007
GA	2	4193857	23.81	6.51	2.03793e-05	0.137851
GA	3	28515163	-23.95	6.76	5.68881e-06	0.187131
GA	4	4523405	19.27	5.53	1.00131e-05	0.177579
GA	4	10981781	24	9.05	1.6574e-05	0.169135
GA	4	10352980	-24	9.05	1.6574e-05	0.169135
GA	4	10726116	-23.77	7.22	1.94775e-05	0.166444
GA	4	4517593	5.63	4.7	2.91702e-05	0.182472
GA	4	10123838	27.68	7.11	5.79238e-05	0.148446
GA	4	8563180	-18.26	6.4	5.97431e-05	0.14794
GA	4	14056148	6.59	6.57	7.04527e-05	0.145244
GA	4	10334664	11.25	5.54	8.14602e-05	0.116688
GA	6	13120454	27.59	7.15	1.94866e-05	0.166436
GA	6	13036626	-14.36	4.66	7.01653e-05	0.167161
GA	8	8073758	-30.73	7.48	8.13574e-05	0.142897
GA	11	19313112	-6.43	6.6	2.44117e-06	0.201579
WDB control, without dormancy-breaking (WDB) as a control treatment. DH, dry-heating treatment. GA, gibberellic acid treatment. SE, standard error.

## Sheet: S3
Table S3. All candidate genes for seed dormancy QTLs from MSU database.
QTL	Candidate genes	Chr.	Functional annotation
qGR3	LOC_Os03g49870	3	Transposon protein, putative, Mariner sub-class, expressed
	LOC_Os03g49880	3	TCP family transcription factor, putative, expressed
	LOC_Os03g49890	3	Hypothetical protein
	LOC_Os03g49900	3	Zinc finger, C3HC4 type domain containing protein, expressed
	LOC_Os03g49910	3	Retrotransposon protein, putative, Ty1-copia subclass, expressed
	LOC_Os03g49920	3	Expressed protein
	LOC_Os03g49930	3	Pentatricopeptide, putative, expressed
	LOC_Os03g49940	3	Integral membrane protein, putative, expressed
	LOC_Os03g49960	3	Expressed protein
	LOC_Os03g49970	3	Expressed protein
	LOC_Os03g49980	3	Retrotransposon protein, putative, unclassified, expressed
	LOC_Os03g49990	3	GRAS family transcription factor domain containing protein, expressed
	LOC_Os03g50010	3	Toc64, putative, expressed
	LOC_Os03g50020	3	Retrotransposon, putative, centromere-specific
	LOC_Os03g50030	3	Phospholipase A2, putative, expressed
	LOC_Os03g50040	3	Phytanoyl-CoA dioxygenase, putative, expressed
	LOC_Os03g50050	3	OsFBDUF16-F-box and DUF domain containing protein, expressed
	LOC_Os03g50070	3	DUF1295 domain containing protein, putative, expressed
	LOC_Os03g50080	3	Peptidyl-prolyl cis-trans isomerase, FKBP-type, putative, expressed
	LOC_Os03g50090	3	Transposon protein, putative, CACTA, En/Spm sub-class, expressed
	LOC_Os03g50100	3	Expressed protein
	LOC_Os03g50110	3	Transcription regulator, putative, expressed
	LOC_Os03g50120	3	Zinc finger family protein, putative, expressed
	LOC_Os03g50130	3	Microsomal glutathione S-transferase 3, putative, expressed
	LOC_Os03g50140	3	Plastocyanin-like domain containing protein, putative, expressed
	LOC_Os03g50150	3	NB-ARC domain containing protein, expressed
	LOC_Os03g50160	3	Plastocyanin-like domain containing protein, putative, expressed
qGR4-4	LOC_Os04g18130	4	Hypothetical protein
	LOC_Os04g18140	4	Transposon protein, putative, Mutator sub-class, expressed
	LOC_Os04g18150	4	Transposon protein, putative, unclassified
	LOC_Os04g18160	4	Retrotransposon protein, putative, Ty3-gypsy subclass
	LOC_Os04g18170	4	Retrotransposon protein, putative, unclassified
	LOC_Os04g18180	4	Retrotransposon protein, putative, unclassified, expressed
	LOC_Os04g18190	4	Retrotransposon, putative, centromere-specific, expressed
	LOC_Os04g18200	4	Dihydrodipicolinate synthase, chloroplast precursor, putative, expressed
	LOC_Os04g18230	4	Retrotransposon, putative, centromere-specific
	LOC_Os04g18244	4	Retrotransposon protein, putative, unclassified, expressed
	LOC_Os04g18260	4	Retrotransposon protein, putative, unclassified
	LOC_Os04g18280	4	Retrotransposon protein, putative, unclassified, expressed
	LOC_Os04g18290	4	Retrotransposon protein, putative, unclassified
	LOC_Os04g18300	4	Retrotransposon protein, putative, unclassified, expressed
	LOC_Os04g18310	4	Retrotransposon, putative, centromere-specific, expressed
	LOC_Os04g18320	4	Retrotransposon protein, putative, Ty3-gypsy subclass
	LOC_Os04g18330	4	Retrotransposon protein, putative, Ty3-gypsy subclass, expressed
	LOC_Os04g18340	4	Retrotransposon protein, putative, Ty3-gypsy subclass, expressed
	LOC_Os04g18350	4	Retrotransposon protein, putative, unclassified, expressed
	LOC_Os04g18360	4	Retrotransposon protein, putative, unclassified, expressed
	LOC_Os04g18380	4	Cytochrome P450, putative, expressed
	LOC_Os04g18390	4	Transposon protein, putative, unclassified, expressed
	LOC_Os04g18400	4	Retrotransposon protein, putative, unclassified, expressed
	LOC_Os04g18410	4	Retrotransposon protein, putative, unclassified, expressed
	LOC_Os04g18420	4	Retrotransposon protein, putative, unclassified, expressed
	LOC_Os04g18430	4	Expressed protein
	LOC_Os04g18440	4	Retrotransposon protein, putative, unclassified
	LOC_Os04g18450	4	Retrotransposon protein, putative, Ty3-gypsy subclass
	LOC_Os04g18460	4	Retrotransposon protein, putative, Ty3-gypsy subclass, expressed
	LOC_Os04g18470	4	Retrotransposon, putative, centromere-specific, expressed
	LOC_Os04g18480	4	Retrotransposon protein, putative, Ty3-gypsy subclass, expressed
	LOC_Os04g18490	4	Retrotransposon protein, putative, Ty3-gypsy subclass
qGR4-5	LOC_Os04g18520	4	Retrotransposon protein, putative, Ty3-gypsy subclass, expressed
	LOC_Os04g18530	4	Expressed protein
	LOC_Os04g18540	4	HAT dimerisation domain containing protein, putative, expressed
	LOC_Os04g18550	4	Expressed protein
	LOC_Os04g18559	4	Retrotransposon protein, putative, unclassified
	LOC_Os04g18570	4	Retrotransposon protein, putative, unclassified, expressed
	LOC_Os04g18580	4	Transposon protein, putative, CACTA, En/Spm sub-class, expressed
	LOC_Os04g18590	4	Expressed protein
	LOC_Os04g18600	4	Retrotransposon protein, putative, Ty3-gypsy subclass, expressed
	LOC_Os04g18610	4	Retrotransposon protein, putative, Ty3-gypsy subclass
	LOC_Os04g18620	4	Retrotransposon protein, putative, unclassified, expressed
	LOC_Os04g18630	4	Retrotransposon, putative, centromere-specific
	LOC_Os04g18640	4	Retrotransposon protein, putative, Ty3-gypsy subclass, expressed
	LOC_Os04g18650	4	AP2 domain containing protein, expressed
	LOC_Os04g18660	4	Retrotransposon protein, putative, Ty3-gypsy subclass, expressed
	LOC_Os04g18670	4	Retrotransposon protein, putative, Ty3-gypsy subclass, expressed
	LOC_Os04g18680	4	Retrotransposon protein, putative, unclassified, expressed
	LOC_Os04g18690	4	Retrotransposon protein, putative, Ty3-gypsy subclass, expressed
	LOC_Os04g18700	4	Retrotransposon protein, putative, Ty3-gypsy subclass, expressed
	LOC_Os04g18710	4	Retrotransposon protein, putative, Ty3-gypsy subclass, expressed
	LOC_Os04g18720	4	Retrotransposon, putative, centromere-specific
	LOC_Os04g18730	4	Retrotransposon protein, putative, Ty3-gypsy subclass, expressed
	LOC_Os04g18740	4	Retrotransposon protein, putative, Ty3-gypsy subclass, expressed
	LOC_Os04g18750	4	Retrotransposon protein, putative, Ty3-gypsy subclass, expressed
	LOC_Os04g18760	4	Retrotransposon protein, putative, Ty3-gypsy subclass, expressed
	LOC_Os04g18770	4	Retrotransposon protein, putative, unclassified, expressed
	LOC_Os04g18780	4	Retrotransposon protein, putative, unclassified
	LOC_Os04g18790	4	OsFBX126-F-box domain containing protein, expressed
	LOC_Os04g18800	4	Expressed protein
qGR8	LOC_Os08g13350	8	Expressed protein
	LOC_Os08g13360	8	Kelch repeat protein, putative, expressed
	LOC_Os08g13380	8	Expressed protein
	LOC_Os08g13390	8	Expressed protein
	LOC_Os08g13400	8	Expressed protein
	LOC_Os08g13410	8	Retrotransposon protein, putative, unclassified
	LOC_Os08g13420	8	S-domain receptor-like protein kinase, putative, expressed
	LOC_Os08g13430	8	Expressed protein
	LOC_Os08g13440	8	Cupin domain containing protein, expressed
	LOC_Os08g13450	8	Expressed protein
	LOC_Os08g13460	8	Expressed protein
	LOC_Os08g13469	8	Expressed protein
	LOC_Os08g13480	8	Expressed protein
	LOC_Os08g13490	8	Expressed protein
	LOC_Os08g13500	8	Retrotransposon protein, putative, unclassified, expressed
	LOC_Os08g13510	8	Retrotransposon protein, putative, Ty3-gypsy subclass, expressed
	LOC_Os08g13520	8	Retrotransposon protein, putative, Ty3-gypsy subclass, expressed
	LOC_Os08g13530	8	Hypothetical protein
	LOC_Os08g13540	8	Retrotransposon protein, putative, Ty3-gypsy subclass, expressed
	LOC_Os08g13550	8	Retrotransposon protein, putative, Ty3-gypsy subclass
	LOC_Os08g13560	8	Retrotransposon protein, putative, unclassified, expressed
	LOC_Os08g13570	8	Exo70 exocyst complex subunit family protein, putative, expressed
	LOC_Os08g13580	8	Transposon protein, putative, unclassified, expressed
	LOC_Os08g13590	8	Retrotransposon protein, putative, unclassified, expressed
	LOC_Os08g13600	8	Retrotransposon protein, putative, unclassified
	LOC_Os08g13610	8	Retrotransposon protein, putative, Ty3-gypsy subclass, expressed
	LOC_Os08g13620	8	Retrotransposon protein, putative, Ty3-gypsy subclass, expressed
	LOC_Os08g13630	8	Expressed protein
	LOC_Os08g13640	8	Ankyrin, putative, expressed
	LOC_Os08g13650	8	Expressed protein
	LOC_Os08g13660	8	Transposon protein, putative, unclassified, expressed
	LOC_Os08g13670	8	Expressed protein
	LOC_Os08g13680	8	Expressed protein
	LOC_Os08g13690	8	60S ribosomal protein L7, putative, expressed
	LOC_Os08g13699	8	Expressed protein
	LOC_Os08g13710	8	Expressed protein
qGR11-4	LOC_Os11g32470	11	NEF1, putative, expressed
	LOC_Os11g32480	11	TPR repeat region family protein, expressed
	LOC_Os11g32490	11	Expressed protein
	LOC_Os11g32500	11	Rubredoxin family protein, putative, expressed
	LOC_Os11g32510	11	OsGH3-13-Auxin-responsive GH3 gene family member, expressed
	LOC_Os11g32520	11	OsGH3.13-Probable indole-3-acetic acid-amido synthetase, expressed
	LOC_Os11g32530	11	Retrotransposon protein, putative, unclassified, expressed
	LOC_Os11g32540	11	Chalcone synthase, putative, expressed
	LOC_Os11g32550	11	Conserved hypothetical protein
	LOC_Os11g32560	11	Expressed protein
	LOC_Os11g32570	11	Expressed protein
	LOC_Os11g32580	11	Chalcone synthase, putative, expressed
	LOC_Os11g32590	11	Transposon protein, putative, Mariner sub-class, expressed
	LOC_Os11g32600	11	Hypothetical protein
	LOC_Os11g32610	11	Chalcone and stilbene synthases, putative, expressed
	LOC_Os11g32620	11	Chalcone synthase, putative, expressed
	LOC_Os11g32630	11	Expressed protein
	LOC_Os11g32640	11	Hypothetical protein
	LOC_Os11g32650	11	Chalcone synthase, putative, expressed
	LOC_Os11g32660	11	Transposon protein, putative, unclassified, expressed
	LOC_Os11g32670	11	GRF zinc finger family protein, expressed
	LOC_Os11g32680	11	Transposon protein, putative, CACTA, En/Spm sub-class, expressed
	LOC_Os11g32690	11	Transposon protein, putative, CACTA, En/Spm sub-class, expressed
	LOC_Os11g32700	11	Expressed protein
	LOC_Os11g32710	11	Hypothetical protein
	LOC_Os11g32720	11	Zinc knuckle domain containing protein, expressed
	LOC_Os11g32740	11	Expressed protein
	LOC_Os11g32750	11	Hydrolase, NUDIX family, domain containing protein, expressed
	LOC_Os11g32759	11	Expressed protein
	LOC_Os11g32859	11	Expressed protein
	LOC_Os11g32770	11	Ribulose bisphosphate carboxylase large chain precursor, putative, expressed
	LOC_Os11g32780	11	Expressed protein
	LOC_Os11g32790	11	Expressed protein
	LOC_Os11g32800	11	Hypothetical protein
	LOC_Os11g32810	11	Leucine Rich Repeat family protein, expressed
	LOC_Os11g32820	11	Expressed protein
	LOC_Os11g32830	11	Retrotransposon protein, putative, unclassified
	LOC_Os11g32840	11	Expressed protein
	LOC_Os11g32850	11	Transposon protein, putative, unclassified

## Sheet: S4
Table S4. Candidate genes for seed dormancy QTLs.
QTL	Candidate genes	Chr.	Functional annotation
qGR3	LOC_Os03g49880	3	TCP family transcription factor, putative, expressed
	LOC_Os03g49900	3	Zinc finger, C3HC4 type domain containing protein, expressed
	LOC_Os03g49930	3	Pentatricopeptide, putative, expressed
	LOC_Os03g49940	3	Integral membrane protein, putative, expressed
	LOC_Os03g49990	3	GRAS family transcription factor domain containing protein, expressed
	LOC_Os03g50010	3	Toc64, putative, expressed
	LOC_Os03g50030	3	Phospholipase A2, putative, expressed
	LOC_Os03g50040	3	Phytanoyl-CoA dioxygenase, putative, expressed
	LOC_Os03g50050	3	OsFBDUF16-F-box and DUF domain containing protein, expressed
	LOC_Os03g50070	3	DUF1295 domain containing protein, putative, expressed
	LOC_Os03g50080	3	Peptidyl-prolyl cis-trans isomerase, FKBP-type, putative, expressed
	LOC_Os03g50110	3	Transcription regulator, putative, expressed
	LOC_Os03g50120	3	Zinc finger family protein, putative, expressed
	LOC_Os03g50130	3	Microsomal glutathione S-transferase 3, putative, expressed
	LOC_Os03g50140	3	Plastocyanin-like domain containing protein, putative, expressed
	LOC_Os03g50150	3	NB-ARC domain containing protein, expressed
	LOC_Os03g50160	3	Plastocyanin-like domain containing protein, putative, expressed
qGR4-4	LOC_Os04g18200	4	Dihydrodipicolinate synthase, chloroplast precursor, putative, expressed
	LOC_Os04g18380	4	Cytochrome P450, putative, expressed
qGR4-5	LOC_Os04g18540	4	HAT dimerisation domain containing protein, putative, expressed
	LOC_Os04g18650	4	AP2 domain containing protein, expressed
	LOC_Os04g18790	4	OsFBX126-F-box domain containing protein, expressed
qGR8	LOC_Os08g13360	8	Kelch repeat protein, putative, expressed
	LOC_Os08g13420	8	S-domain receptor-like protein kinase, putative, expressed
	LOC_Os08g13440	8	Cupin domain containing protein, expressed
	LOC_Os08g13570	8	Exo70 exocyst complex subunit family protein, putative, expressed
	LOC_Os08g13640	8	Ankyrin, putative, expressed
	LOC_Os08g13690	8	60S ribosomal protein L7, putative, expressed
qGR11-4	LOC_Os11g32470	11	NEF1, putative, expressed
	LOC_Os11g32480	11	TPR repeat region family protein, expressed
	LOC_Os11g32500	11	Rubredoxin family protein, putative, expressed
	LOC_Os11g32510	11	OsGH3-13-Auxin-responsive GH3 gene family member, expressed
	LOC_Os11g32520	11	OsGH3.13-Probable indole-3-acetic acid-amido synthetase, expressed
	LOC_Os11g32540	11	Chalcone synthase, putative, expressed
	LOC_Os11g32580	11	Chalcone synthase, putative, expressed
	LOC_Os11g32610	11	Chalcone and stilbene synthases, putative, expressed
	LOC_Os11g32620	11	Chalcone synthase, putative, expressed
	LOC_Os11g32650	11	Chalcone synthase, putative, expressed
	LOC_Os11g32670	11	GRF zinc finger family protein, expressed
	LOC_Os11g32720	11	Zinc knuckle domain containing protein, expressed
	LOC_Os11g32750	11	Hydrolase, NUDIX family, domain containing protein, expressed
	LOC_Os11g32770	11	Ribulose bisphosphate carboxylase large chain precursor, putative, expressed
	LOC_Os11g32810	11	Leucine Rich Repeat family protein, expressed

## Sheet: S5
Table S5. Natural variation site information predicted by 3K database.
Rice SNP-Seek database, accessed on 25 November 2022; https://snp-seek.irri.org/ and RFGB database, accessed on 25 November 2022; https://www.rmbreeding.cn/
Genes	Chr.	Position (bp)	Gene region	Ref	Alt	Major	MAF	Variation site number
LOC_Os03g49990	3	28512892	CDS-Non-synonymous	G	A	G	0.013	6
	3	28513360	CDS-Non-synonymous	G	A	G	0.012
	3	28513406	CDS-Non-synonymous	C	A	C	0.011
	3	28513489	CDS-Non-synonymous	T	G	T	0.014
	3	28513517	CDS-Non-synonymous	C	T	T	0.428
	3	28513754	CDS-Non-synonymous	G	T	G	0.015
LOC_Os03g50050	3	28557690	CDS-Non-synonymous	G	T	G	0.127	3
	3	28557863	CDS-Non-synonymous	C	T	C	0.126
	3	28558016	CDS-Non-synonymous	G	A	G	0.126
LOC_Os03g50110	3	28586726	2,000bp promoter	G	A	G	0.024	56
	3	28586819	2,000bp promoter	G	T	G	0.018
	3	28587098	2,000bp promoter	T	C	T	0.127
	3	28587111	2,000bp promoter	A	T	A	0.128
	3	28587181	2,000bp promoter	T	A	T	0.023
	3	28587186	2,000bp promoter	A	G	A	0.129
	3	28587225	2,000bp promoter	A	G	A	0.131
	3	28587234	2,000bp promoter	C	T	C	0.127
	3	28587245	2,000bp promoter	C	T	C	0.112
	3	28587266	2,000bp promoter	T	A	T	0.022
	3	28587267	2,000bp promoter	T	A	T	0.036
	3	28587268	2,000bp promoter	T	A	T	0.269
	3	28587289	2,000bp promoter	G	T	G	0.112
	3	28587308	2,000bp promoter	T	C	T	0.024
	3	28587354	2,000bp promoter	G	A	G	0.13
	3	28587364	2,000bp promoter	A	G	A	0.012
	3	28587376	2,000bp promoter	C	T	C	0.012
	3	28587394	2,000bp promoter	G	T	G	0.012
	3	28587444	2,000bp promoter	G	A	G	0.112
	3	28587454	2,000bp promoter	G	A	G	0.112
	3	28587457	2,000bp promoter	A	G	A	0.265
	3	28587460	2,000bp promoter	G	A	G	0.023
	3	28587471	2,000bp promoter	T	C,G	T	0.165
	3	28587475	2,000bp promoter	C	T	C	0.07
	3	28587488	2,000bp promoter	C	T	C	0.127
	3	28587516	2,000bp promoter	C	A,T	C	0.102
	3	28587564	2,000bp promoter	A	G	A	0.024
	3	28587595	2,000bp promoter	T	A	T	0.024
	3	28587750	2,000bp promoter	G	C	G	0.13
	3	28587832	2,000bp promoter	T	A	T	0.024
	3	28587844	2,000bp promoter	C	T	C	0.116
	3	28587872	2,000bp promoter	C	T	C	0.123
	3	28587886	2,000bp promoter	G	A	G	0.025
	3	28587892	2,000bp promoter	A	G	A	0.023
	3	28587901	2,000bp promoter	A	G	A	0.128
	3	28587926	2,000bp promoter	A	G	A	0.071
	3	28587975	2,000bp promoter	T	C	T	0.48
	3	28588090	2,000bp promoter	C	T	C	0.011
	3	28588140	2,000bp promoter	T	C	T	0.281
	3	28588220	2,000bp promoter	C	A	C	0.024
	3	28588248	2,000bp promoter	C	A	C	0.081
	3	28588264	2,000bp promoter	G	A	G	0.114
	3	28588297	2,000bp promoter	C	T	C	0.113
	3	28588298	2,000bp promoter	A	C	A	0.268
	3	28588311	2,000bp promoter	T	C	T	0.13
	3	28588315	2,000bp promoter	C	T	C	0.024
	3	28588316	2,000bp promoter	C	G	C	0.024
	3	28588357	2,000bp promoter	G	A	G	0.069
	3	28588366	2,000bp promoter	T	A	T	0.069
	3	28588369	2,000bp promoter	A	G	A	0.13
	3	28588397	2,000bp promoter	G	A	G	0.115
	3	28588420	2,000bp promoter	C	T	C	0.139
	3	28588421	2,000bp promoter	T	G	T	0.023
	3	28588496	2,000bp promoter	T	C	T	0.265
	3	28588577	2,000bp promoter	G	A	G	0.128
	3	28588631	2,000bp promoter	C	T	C	0.102
LOC_Os03g50120	3	28590016	CDS-Non-synonymous	T	C	T	0.137	4
	3	28593100	CDS-Non-synonymous	G	A	G	0.012
	3	28593227	CDS-Non-synonymous	T	C	T	0.114
	3	28593287	CDS-Non-synonymous	G	A	G	0.012
LOC_Os03g50130	3	28594810	CDS-Non-synonymous	C	G	C	0.269	2
	3	28595705	CDS-Non-synonymous	C	A	C	0.127
LOC_Os03g50140	3	28598873	CDS-Non-synonymous	C	A	C	0.129	2
	3	28598881	CDS-Non-synonymous	C	T	C	0.128
LOC_Os03g50160	3	28606362	2,000bp promoter	T	C	T	0.286	46
	3	28606545	2,000bp promoter	T	G	T	0.284
	3	28606587	2,000bp promoter	G	A	G	0.128
	3	28606611	2,000bp promoter	A	C	A	0.284
	3	28606619	2,000bp promoter	T	G	T	0.097
	3	28606635	2,000bp promoter	G	A	G	0.015
	3	28606642	2,000bp promoter	T	C	T	0.284
	3	28606648	2,000bp promoter	T	C	T	0.186
	3	28606651	2,000bp promoter	G	A,T	G	0.098
	3	28606685	2,000bp promoter	A	C	A	0.28
	3	28606699	2,000bp promoter	A	T	A	0.011
	3	28606713	2,000bp promoter	A	G	A	0.263
	3	28606778	2,000bp promoter	C	T	C	0.27
	3	28606787	2,000bp promoter	T	A	T	0.284
	3	28606893	2,000bp promoter	T	C	T	0.284
	3	28606942	2,000bp promoter	G	A	G	0.011
	3	28606956	2,000bp promoter	T	A	T	0.013
	3	28606966	2,000bp promoter	A	G	A	0.144
	3	28606981	2,000bp promoter	A	T	A	0.286
	3	28607033	2,000bp promoter	C	T	C	0.125
	3	28607095	2,000bp promoter	C	T	C	0.03
	3	28607222	2,000bp promoter	G	A	G	0.027
	3	28607229	2,000bp promoter	G	A	G	0.026
	3	28607286	2,000bp promoter	T	A	T	0.029
	3	28607306	2,000bp promoter	T	C	T	0.275
	3	28607312	2,000bp promoter	A	T	A	0.129
	3	28607333	2,000bp promoter	C	T	C	0.044
	3	28607365	2,000bp promoter	C	A	C	0.128
	3	28607367	2,000bp promoter	A	C,T	A	0.284
	3	28607395	2,000bp promoter	G	A	G	0.031
	3	28607451	2,000bp promoter	G	A,T	G	0.097
	3	28607468	2,000bp promoter	T	C	T	0.011
	3	28607472	2,000bp promoter	G	T	G	0.271
	3	28607484	2,000bp promoter	A	G	A	0.285
	3	28607751	2,000bp promoter	G	A,C	G	0.097
	3	28608001	2,000bp promoter	G	A	G	0.041
	3	28608121	2,000bp promoter	G	T	G	0.011
	3	28608149	2,000bp promoter	T	C	C	0.033
	3	28608155	2,000bp promoter	C	T	C	0.256
	3	28608177	2,000bp promoter	T	C	T	0.256
	3	28608180	2,000bp promoter	C	T	C	0.067
	3	28608202	2,000bp promoter	A	G	A	0.127
	3	28608207	2,000bp promoter	C	A,T	C	0.13
	3	28608222	2,000bp promoter	A	C	A	0.13
	3	28608248	2,000bp promoter	C	T	C	0.116
	3	28608288	2,000bp promoter	C	T	C	0.262
LOC_Os04g18200	4	10059766	2,000bp promoter	C	T	C	0.011	84
	4	10059767	2,000bp promoter	A	G	A	0.011
	4	10059813	2,000bp promoter	G	A	A	0.346
	4	10059857	2,000bp promoter	A	T	A	0.013
	4	10059864	2,000bp promoter	G	A	G	0.011
	4	10059891	2,000bp promoter	G	T	T	0.33
	4	10059902	2,000bp promoter	A	G	G	0.322
	4	10059905	2,000bp promoter	G	A	A	0.331
	4	10059927	2,000bp promoter	C	T	T	0.328
	4	10059962	2,000bp promoter	T	C	C	0.138
	4	10059974	2,000bp promoter	A	T	T	0.325
	4	10059986	2,000bp promoter	A	G	G	0.138
	4	10059998	2,000bp promoter	G	A	A	0.137
	4	10060034	2,000bp promoter	C	T	C	0.039
	4	10060084	2,000bp promoter	G	A	G	0.183
	4	10060091	2,000bp promoter	G	A	G	0.185
	4	10060134	2,000bp promoter	A	G	G	0.137
	4	10060156	2,000bp promoter	G	A	A	0.321
	4	10060332	2,000bp promoter	T	C	C	0.14
	4	10060347	2,000bp promoter	G	T	T	0.325
	4	10060397	2,000bp promoter	G	A,T	G	0.144
	4	10060404	2,000bp promoter	G	A	G	0.184
	4	10060407	2,000bp promoter	G	A	A	0.322
	4	10060448	2,000bp promoter	T	G	T	0.183
	4	10060484	2,000bp promoter	G	C	G	0.012
	4	10060501	2,000bp promoter	T	C	T	0.017
	4	10060542	2,000bp promoter	A	G	A	0.013
	4	10060547	2,000bp promoter	A	G	A	0.011
	4	10060562	2,000bp promoter	C	T	C	0.268
	4	10060565	2,000bp promoter	G	A	G	0.07
	4	100,60,577	2,000bp promoter	G	A	G	0.185
	4	10060584	2,000bp promoter	C	T	C	0.27
	4	10060656	2,000bp promoter	T	C	T	0.189
	4	10060704	2,000bp promoter	T	C	T	0.188
	4	10060734	2,000bp promoter	T	C	C	0.339
	4	10060760	2,000bp promoter	G	C	C	0.14
	4	10060786	2,000bp promoter	G	A	G	0.171
	4	10060796	2,000bp promoter	G	C	G	0.03
	4	10060811	2,000bp promoter	T	C	C	0.15
	4	10060829	2,000bp promoter	C	A	C	0.191
	4	10060835	2,000bp promoter	G	T	G	0.031
	4	10060837	2,000bp promoter	C	G	C	0.037
	4	10060859	2,000bp promoter	A	G	G	0.16
	4	10060869	2,000bp promoter	G	A	G	0.044
	4	10060888	2,000bp promoter	T	C	C	0.146
	4	10060892	2,000bp promoter	T	C	C	0.436
	4	10060897	2,000bp promoter	G	T	G	0.11
	4	10060930	2,000bp promoter	G	A	G	0.141
	4	10060945	2,000bp promoter	C	T	T	0.493
	4	10060959	2,000bp promoter	C	T	C	0.029
	4	10060960	2,000bp promoter	C	T	C	0.037
	4	10060964	2,000bp promoter	A	G	A	0.035
	4	10060980	2,000bp promoter	T	A	T	0.034
	4	10060995	2,000bp promoter	G	C	G	0.077
	4	10061025	2,000bp promoter	A	G	G	0.178
	4	10061040	2,000bp promoter	G	T	G	0.025
	4	10061054	2,000bp promoter	G	A	A	0.335
	4	10061055	2,000bp promoter	T	C	C	0.454
	4	10061070	2,000bp promoter	C	T	C	0.187
	4	10061089	2,000bp promoter	C	T	C	0.04
	4	10061106	2,000bp promoter	C	A	C	0.186
	4	10061125	2,000bp promoter	G	A	G	0.144
	4	10061134	2,000bp promoter	G	T	T	0.143
	4	10061158	2,000bp promoter	C	A	C	0.058
	4	10061175	2,000bp promoter	A	G	G	0.145
	4	10061202	2,000bp promoter	C	T	C	0.186
	4	10061207	2,000bp promoter	A	C	A	0.185
	4	10061231	2,000bp promoter	A	G	G	0.14
	4	10061278	2,000bp promoter	G	A	G	0.144
	4	10061290	2,000bp promoter	C	T	T	0.012
	4	10061300	2,000bp promoter	T	A	T	0.178
	4	10061324	2,000bp promoter	C	T	C	0.021
	4	10061339	2,000bp promoter	C	T	T	0.366
	4	10061382	2,000bp promoter	G	A	G	0.184
	4	10061405	2,000bp promoter	G	A	G	0.04
	4	10061423	2,000bp promoter	C	T	C	0.017
	4	10061468	2,000bp promoter	A	G,T	G	0.186
	4	10061522	2,000bp promoter	C	T	C	0.182
	4	10061541	2,000bp promoter	A	G	G	0.138
	4	10061560	2,000bp promoter	C	T	T	0.322
	4	10061581	2,000bp promoter	C	T	C	0.071
	4	10061646	2,000bp promoter	T	A	T	0.012
	4	10061682	2,000bp promoter	A	G	G	0.325
	4	10061686	2,000bp promoter	C	T	C	0.183
LOC_Os04g18380	4	10143955	2,000bp promoter	C	T	C	0.332	70
	4	10143960	2,000bp promoter	C	T	C	0.341
	4	10143965	2,000bp promoter	C	G	C	0.335
	4	10144031	2,000bp promoter	G	C	G	0.047
	4	10144032	2,000bp promoter	C	G	C	0.073
	4	10144033	2,000bp promoter	T	C	T	0.018
	4	10144037	2,000bp promoter	T	C	T	0.041
	4	10144042	2,000bp promoter	C	T	C	0.071
	4	10144050	2,000bp promoter	G	A	G	0.013
	4	10144051	2,000bp promoter	G	A	G	0.07
	4	10144059	2,000bp promoter	G	A	G	0.085
	4	10144061	2,000bp promoter	C	T	C	0.027
	4	10144062	2,000bp promoter	C	T	C	0.012
	4	10144066	2,000bp promoter	C	T	C	0.126
	4	10144069	2,000bp promoter	G	A	G	0.134
	4	10144070	2,000bp promoter	G	A	G	0.159
	4	10144073	2,000bp promoter	A	C	A	0.032
	4	10144075	2,000bp promoter	A	G	A	0.021
	4	10144089	2,000bp promoter	C	T	C	0.097
	4	10144110	2,000bp promoter	G	C	G	0.034
	4	10144111	2,000bp promoter	A	T	A	0.15
	4	10144119	2,000bp promoter	C	T	T	0.488
	4	10144134	2,000bp promoter	G	A	G	0.077
	4	101,44,143	2,000bp promoter	C	T	C	0.363
	4	10144173	2,000bp promoter	C	T	C	0.11
	4	10144182	2,000bp promoter	C	G	C	0.012
	4	10144189	2,000bp promoter	C	G	C	0.138
	4	10144201	2,000bp promoter	C	T	C	0.012
	4	10144203	2,000bp promoter	C	T	C	0.048
	4	10144229	2,000bp promoter	A	G	A	0.182
	4	10144230	2,000bp promoter	G	A	G	0.014
	4	10144239	2,000bp promoter	G	A	A	0.451
	4	10144251	2,000bp promoter	C	T	T	0.456
	4	10144253	2,000bp promoter	C	G	C	0.033
	4	10144259	2,000bp promoter	C	T	C	0.029
	4	10144264	2,000bp promoter	T	C	T	0.329
	4	10144270	2,000bp promoter	C	A	A	0.435
	4	10144277	2,000bp promoter	G	A	A	0.359
	4	10144299	2,000bp promoter	C	T	C	0.106
	4	10144302	2,000bp promoter	G	A	G	0.107
	4	10144330	2,000bp promoter	C	A,T	C	0.072
	4	10144341	2,000bp promoter	A	G	A	0.103
	4	10144343	2,000bp promoter	G	A,T	G	0.045
	4	10144348	2,000bp promoter	T	A,C	T	0.011
	4	10144354	2,000bp promoter	A	T	A	0.029
	4	10144359	2,000bp promoter	G	T	G	0.399
	4	10144370	2,000bp promoter	T	A	T	0.021
	4	10144380	2,000bp promoter	C	A	C	0.029
	4	10144381	2,000bp promoter	T	A	T	0.028
	4	10144385	2,000bp promoter	T	C	T	0.235
	4	10144388	2,000bp promoter	C	T	C	0.038
	4	10144389	2,000bp promoter	C	T	C	0.025
	4	10144395	2,000bp promoter	C	T	C	0.019
	4	10144396	2,000bp promoter	C	A	C	0.017
	4	10144398	2,000bp promoter	G	A	G	0.034
	4	10144399	2,000bp promoter	G	A	G	0.258
	4	10144404	2,000bp promoter	G	A	G	0.012
	4	10144409	2,000bp promoter	C	A,T	C	0.086
	4	10144411	2,000bp promoter	C	T	C	0.011
	4	10144423	2,000bp promoter	A	G	A	0.027
	4	10144425	2,000bp promoter	C	G,T	C	0.274
	4	10144436	2,000bp promoter	C	T	C	0.033
	4	10144437	2,000bp promoter	C	T	C	0.121
	4	10144438	2,000bp promoter	C	T	C	0.033
	4	10144464	2,000bp promoter	C	T	C	0.012
	4	10144466	2,000bp promoter	C	T	C	0.034
	4	10144526	2,000bp promoter	A	C,G	A	0.337
	4	10144527	2,000bp promoter	T	C	T	0.036
	4	10144529	2,000bp promoter	C	A,G	C	0.074
	4	10144530	2,000bp promoter	T	C	T	0.022
LOC_Os04g18650	4	10317121	CDS-Non-synonymous	A	G	A	0.151	1
LOC_Os04g18790	4	10453760	2,000bp promoter	G	T	T	0.287	59
	4	10453864	2,000bp promoter	G	C,T	C	0.136
	4	10453883	2,000bp promoter	G	A	A	0.135
	4	10453944	2,000bp promoter	C	A	A	0.311
	4	10453952	2,000bp promoter	G	A	A	0.308
	4	10453955	2,000bp promoter	C	A	C	0.025
	4	10453956	2,000bp promoter	A	T	A	0.04
	4	10454009	2,000bp promoter	T	C	T	0.041
	4	10454021	2,000bp promoter	A	C	A	0.046
	4	10454111	2,000bp promoter	A	G	A	0.043
	4	10454116	2,000bp promoter	T	C	T	0.044
	4	10454129	2,000bp promoter	G	A	G	0.043
	4	10454155	2,000bp promoter	C	T	T	0.302
	4	10454200	2,000bp promoter	C	T	C	0.181
	4	10454204	2,000bp promoter	G	T	G	0.043
	4	10454206	2,000bp promoter	C	A	C	0.025
	4	10454211	2,000bp promoter	A	G	G	0.347
	4	10454219	2,000bp promoter	G	A	A	0.336
	4	10454228	2,000bp promoter	G	A	G	0.036
	4	10454235	2,000bp promoter	A	G	G	0.329
	4	10454236	2,000bp promoter	C	T	C	0.149
	4	10454312	2,000bp promoter	G	A	G	0.067
	4	10454313	2,000bp promoter	G	T	G	0.017
	4	10454338	2,000bp promoter	G	A	A	0.317
	4	10454378	2,000bp promoter	T	C	C	0.117
	4	10454402	2,000bp promoter	G	T	G	0.213
	4	10454480	2,000bp promoter	T	C	C	0.096
	4	10454483	2,000bp promoter	T	G	G	0.096
	4	10454586	2,000bp promoter	A	C	C	0.103
	4	10454603	2,000bp promoter	A	G	G	0.109
	4	10454613	2,000bp promoter	T	C	T	0.152
	4	10454623	2,000bp promoter	G	A	A	0.327
	4	10454721	2,000bp promoter	T	C	C	0.11
	4	10454798	2,000bp promoter	T	C	C	0.105
	4	10454847	2,000bp promoter	G	A	A	0.32
	4	10454882	2,000bp promoter	C	T	C	0.039
	4	10454909	2,000bp promoter	G	T	G	0.185
	4	10454976	2,000bp promoter	A	G	A	0.044
	4	10454994	2,000bp promoter	A	G	A	0.185
	4	10454996	2,000bp promoter	C	T	C	0.186
	4	10455007	2,000bp promoter	C	T	T	0.33
	4	10455034	2,000bp promoter	G	T	G	0.188
	4	10455058	2,000bp promoter	C	T	C	0.185
	4	10455065	2,000bp promoter	T	G	G	0.136
	4	10455093	2,000bp promoter	T	C	T	0.025
	4	10455127	2,000bp promoter	C	T	C	0.191
	4	10455332	2,000bp promoter	G	A,C	G	0.186
	4	10455489	2,000bp promoter	C	T	C	0.145
	4	10455503	2,000bp promoter	C	A,T	C	0.304
	4	10455551	2,000bp promoter	T	C	C	0.14
	4	10455571	2,000bp promoter	T	C	T	0.185
	4	10455585	2,000bp promoter	A	G	G	0.139
	4	10455647	2,000bp promoter	G	C	G	0.023
	4	10455652	2,000bp promoter	C	A	C	0.024
	4	10455653	2,000bp promoter	C	A	C	0.171
	4	10455658	2,000bp promoter	A	C	A	0.039
	4	10455714	2,000bp promoter	A	G	G	0.138
	4	10455720	2,000bp promoter	G	A	G	0.145
	4	10455722	2,000bp promoter	C	T	C	0.265
LOC_Os08g13360	8	7947862	CDS-Non-synonymous	T	C	T	0.126	5
	8	7948330	CDS-Non-synonymous	C	T	C	0.019
	8	7948412	CDS-Non-synonymous	C	T	C	0.112
	8	7948661	CDS-Non-synonymous	C	A	C	0.065
	8	7951478	CDS-Non-synonymous	C	T	C	0.024
LOC_Os08g13440	8	7994964	CDS-Non-synonymous	G	T	G	0.102	1
LOC_Os08g13640	8	8109193	CDS-Non-synonymous	A	G	A	0.027	8
	8	8110586	CDS-Non-synonymous	T	A	T	0.027
	8	8111677	CDS-Non-synonymous	A	G	G	0.419
	8	8112603	CDS-Non-synonymous	C	T	C	0.027
	8	8112624	CDS-Non-synonymous	T	G	T	0.027
	8	8112681	CDS-Non-synonymous	C	T	C	0.049
	8	8113934	CDS-Non-synonymous	G	A	A	0.252
	8	8114821	CDS-Non-synonymous	G	T	T	0.416
LOC_Os11g32510	11	19184657	CDS-Non-synonymous	C	T	C	0.053	3
	11	19184702	CDS-Non-synonymous	C	T	C	0.447
	11	19185148	CDS-Non-synonymous	C	T	C	0.053
LOC_Os11g32610	11	19236500	CDS-Non-synonymous	A	G	A	0.012	2
	11	19237388	CDS-Non-synonymous	C	T	T	0.446
LOC_Os11g32650	11	19278710	CDS-Non-synonymous	T	C	T	0.359	1
LOC_Os11g32720	11	19331212	CDS-Non-synonymous	C	G	C	0.019	8
	11	19331447	CDS-Non-synonymous	T	C	T	0.46
	11	19333380	CDS-Non-synonymous	C	A	C	0.021
	11	19333396	CDS-Non-synonymous	C	T	C	0.053
	11	19333561	CDS-Non-synonymous	C	G	C	0.449
	11	19334539	CDS-Non-synonymous	C	A	C	0.111
	11	19334592	CDS-Non-synonymous	C	T	C	0.112
	11	19334822	CDS-Non-synonymous	G	A	G	0.013
LOC_Os11g32750	11	19353357	CDS-Non-synonymous	C	T	C	0.058	3
	11	19355049	CDS-Non-synonymous	A	G	A	0.015
	11	19355401	CDS-Non-synonymous	C	T	C	0.014
LOC_Os11g32810	11	19385824	CDS-Non-synonymous	G	T	G	0.078	8
	11	19386007	CDS-Non-synonymous	C	T	C	0.427
	11	19386110	CDS-Non-synonymous	G	T	G	0.043
	11	19386303	CDS-Non-synonymous	C	A	C	0.015
	11	19386625	CDS-Non-synonymous	A	G	G	0.444
	11	19386676	CDS-Non-synonymous	T	C	T	0.043
	11	19386765	CDS-Non-synonymous	C	T	C	0.015
	11	19388258	CDS-Non-synonymous	G	A	G	0.043
Gene region refers to the region where the mutation site is located, including CDS coding region and promoter 2000bp region. Ref refers to reference allele. Alt refers to alter allele. Major refers to allele with the highest frequency. MAF refers to minor allele frequency. Variation site number refers to the number of mutation sites of gene in the CDS coding region or promoter 2000bp mutation reg…

## Sheet: S6
Table S6. Seed dormancy (%) of eight subpopulations under different treatments.
Treatment Subpopulation	WDB control	DH	GA
Basmati	45.8147	63.6115	65.3939
GJ-sbtrp	49.6405	63.7534	58.8223
GJ-tmp	55	60.8584	72.2158
GJ-trp	71.1516	77.1753	82.2047
XI-1	71.4829	88.4996	83.7908
XI-2	64.1881	67.3682	71.248
XI-3	74.1935	61.53	33.6758
AUS	43.9516	33.826	39.8576
WDB, without dormancy-breaking (WDB) as a control treatment. DH, dry-heating treatment. GA, gibberellic acid treatment. GJ: Geng/Japonica, XI: Xian/Indica, tmp: temperate, trp: tropical, sbtrp: subtropical.
